# Supplementary material for: Smaller farm size and ruminant animals are associated with increased supply of non-provisioning ecosystem services
Source: Ambio. 2022 Apr 16;51(9):2025–42. doi: 10.1007/s13280-022-01726-y (PMC9287507; doi:10.1007/s13280-022-01726-y)
Supplement: Supplementary file 1 — Supplementary file1 (XLSX 62 kb) [file 13280_2022_1726_MOESM1_ESM.xlsx]

## Sheet: Sheet1
	Ambio
	Supplementary Information
	This supplementary information has not been peer reviewed.
	Title: Smaller farm size and ruminant animals are associated with increased supply of non-provisioning ecosystem services
	Authors: Johan O. Karlsson, Pernilla Tidåker, Elin Röös
	CONTENTS
	Fig. 3
	Fig. 5 (a-d)
	Fig. 5 (e)
	Fig. S1
	Fig. S2
	Fig. 3
	Farm type	Indicator	n	Mean Dif.	Area w. Mean Dif.	Dif. First Quartile	Dif. Third Quartile	p-value	Cohen's d
	Crops (ref.)	LanVar	12224	0.228463	0.0283981	-0.265316	0.677654
	Crops (ref.)	Gra	12224	-0.00411673	0.0116095	-0.11697	-0.0121889
	Crops (ref.)	SSHab	12224	0.0653648	0.00715341	-0.177641	0.154232
	Crops (ref.)	CrpSeq	12224	0.0877221	0.00511009	-0.603042	0.867193
	Crops (ref.)	Acc	12224	0.107467	0.00674681	-0.390717	0.517443
	Crops (ref.)	Visit	12224	0.0540675	0.0128702	-0.252765	0.166994
	Crops (ref.)	NatRes	12224	-0.00081824	0.0237322	-0.307087	-0.0133367
	Ruminants	LanVar	14086	0.467782	0.225679	-0.0317522	0.91376	9.69e-149	0.323254
	Ruminants	Gra	14086	0.832287	0.80222	0.0502472	1.28494	0	1.0616
	Ruminants	SSHab	14086	0.213032	0.102912	-0.190183	0.33738	3.06e-49	0.179832
	Ruminants	CrpSeq	14086	0.714627	0.885119	0.134205	1.2392	0	0.618189
	Ruminants	Acc	14086	0.0851661	-0.0404248	-0.289284	0.469801	0.039	-0.0290484
	Ruminants	Visit	14086	0.0323614	-0.0112982	-0.270293	0.141367	0.025	-0.0278414
	Ruminants	NatRes	14086	0.125782	0.273057	-0.328959	0.141242	3.03e-30	0.140932
	Monogastrics	LanVar	308	0.0056124	-0.119063	-0.376748	0.332733	1.12e-10	-0.340205
	Monogastrics	Gra	308	-0.0116854	-0.0288727	-0.144938	-0.0134377	0.796	-0.0164524
	Monogastrics	SSHab	308	-0.0176381	-0.0414945	-0.164696	0.0223753	0.000163	-0.182305
	Monogastrics	CrpSeq	308	-0.539809	-0.417825	-1.2628	0.253291	1.4e-18	-0.533428
	Monogastrics	Acc	308	-0.0634942	-0.132711	-0.400469	0.205422	1.78e-05	-0.227915
	Monogastrics	Visit	308	-0.0415969	-0.0829655	-0.250242	0.0257183	0.01	-0.136854
	Monogastrics	NatRes	308	-0.0926937	-0.0801866	-0.258906	-0.024447	0.00091	-0.151923
	Mixed	LanVar	5189	0.407274	0.155591	-0.0913142	0.862649	3.28e-49	0.246435
	Mixed	Gra	5189	0.565649	0.617629	-0.0239782	0.872348	0	0.821539
	Mixed	SSHab	5189	0.159695	0.0683392	-0.156795	0.264939	4.28e-16	0.145577
	Mixed	CrpSeq	5189	0.47183	0.445541	-0.108764	1.06487	5.49e-113	0.359766
	Mixed	Acc	5189	0.079994	-0.0738916	-0.354564	0.48876	0.039	-0.0336246
	Mixed	Visit	5189	0.109284	0.045473	-0.24659	0.188862	0.002	0.058985
	Mixed	NatRes	5189	0.19052	0.335873	-0.277821	0.249388	3.96e-32	0.211643
	Small-scale	LanVar	12424	0.724158	0.655793	0.115922	1.31009	0	0.597914
	Small-scale	Gra	12424	0.19793	0.287971	-0.125069	0	1.56e-126	0.306881
	Small-scale	SSHab	12424	0.253756	0.241443	-0.276029	0.467784	4.56e-62	0.213149
	Small-scale	CrpSeq	12424	0.306362	0.315007	-0.253272	0.856623	3.4e-56	0.202492
	Small-scale	Acc	12424	0.311848	0.251814	-0.253836	0.908261	1.83e-71	0.229376
	Small-scale	Visit	12424	0.149343	0.145671	-0.306142	0.315632	3.02e-12	0.0912336
	Small-scale	NatRes	12424	0.0216889	0.0493696	-0.358646	-0.00939798	0.029	0.0277605
	Fig. 5 (a-d)												Top
	Cluster	Indicator	Cluster Mean	Cluster Min	Cluster Max	Mean Farm Size	n	Mean Dif.	Area w. Mean Dif.	Dif. First Quartile	Dif. Third Quartile	p-value	Cohen's d
	LSD zero (ref.)	LanVar	0	0	0	38.1941	15408	0.347687	0.0292173	-0.238277	0.87383
	LSD zero (ref.)	Gra	0	0	0	38.1941	15408	4.3233e-20	1.36902e-18	0	0
	LSD zero (ref.)	SSHab	0	0	0	38.1941	15408	0.113544	0.0073818	-0.254916	0.233924
	LSD zero (ref.)	CrpSeq	0	0	0	38.1941	15408	0.150839	0.00186759	-0.465489	0.880412
	LSD zero (ref.)	Acc	0	0	0	38.1941	15408	0.151513	0.0102019	-0.37926	0.642195
	LSD zero (ref.)	Visit	0	0	0	38.1941	15408	0.0707831	0.00972861	-0.267934	0.155986
	LSD zero (ref.)	NatRes	0	0	0	38.1941	15408	0.0327667	0.0167678	-0.281358	-0.0079338
	LSD Cattle 1	LanVar	0.37971	0.00216802	0.648166	85.4997	5121	0.268992	0.0796001	-0.19754	0.708408	8.05e-10	-0.0987464
	LSD Cattle 1	Gra	0.37971	0.00216802	0.648166	85.4997	5121	1.0038	1.06553	0.120433	1.52612	0	1.26107
	LSD Cattle 1	SSHab	0.37971	0.00216802	0.648166	85.4997	5121	0.139737	0.0681626	-0.201901	0.260068	0.222	0.032863
	LSD Cattle 1	CrpSeq	0.37971	0.00216802	0.648166	85.4997	5121	0.599327	0.630177	0.00245942	1.20223	1.49e-172	0.428122
	LSD Cattle 1	Acc	0.37971	0.00216802	0.648166	85.4997	5121	0.020279	-0.102368	-0.363907	0.400863	8.3e-30	-0.172659
	LSD Cattle 1	Visit	0.37971	0.00216802	0.648166	85.4997	5121	0.036538	0.0215592	-0.232183	0.161075	0.011	-0.0423158
	LSD Cattle 1	NatRes	0.37971	0.00216802	0.648166	85.4997	5121	0.247226	0.524433	-0.237969	0.278951	5.55e-37	0.227687
	LSD Cattle 2	LanVar	0.917249	0.648619	1.43734	89.8028	3975	0.330535	0.155311	-0.178608	0.786758	0.642	-0.0212
	LSD Cattle 2	Gra	0.917249	0.648619	1.43734	89.8028	3975	1.07611	0.99436	0.302476	1.60175	0	1.60522
	LSD Cattle 2	SSHab	0.917249	0.648619	1.43734	89.8028	3975	0.107737	0.0322496	-0.204335	0.237322	1	-0.00717628
	LSD Cattle 2	CrpSeq	0.917249	0.648619	1.43734	89.8028	3975	0.839313	0.966421	0.253687	1.37375	0	0.674193
	LSD Cattle 2	Acc	0.917249	0.648619	1.43734	89.8028	3975	0.0363832	-0.0772355	-0.310455	0.387408	6.36e-23	-0.157468
	LSD Cattle 2	Visit	0.917249	0.648619	1.43734	89.8028	3975	-0.0129004	-0.0401608	-0.263806	0.124086	2.18e-12	-0.106245
	LSD Cattle 2	NatRes	0.917249	0.648619	1.43734	89.8028	3975	0.139923	0.246001	-0.270299	0.166733	1.44e-11	0.130833
	LSD Cattle 3	LanVar	1.96103	1.43959	4.08597	81.3115	614	0.442847	0.23393	-0.0659164	0.934955	0.007	0.118956
	LSD Cattle 3	Gra	1.96103	1.43959	4.08597	81.3115	614	0.859943	0.738324	0.137513	1.33756	1.9e-86	1.33451
	LSD Cattle 3	SSHab	1.96103	1.43959	4.08597	81.3115	614	0.121036	0.00558151	-0.151034	0.145939	1	0.00935566
	LSD Cattle 3	CrpSeq	1.96103	1.43959	4.08597	81.3115	614	0.796542	0.819013	0.156042	1.42983	4.08e-57	0.620344
	LSD Cattle 3	Acc	1.96103	1.43959	4.08597	81.3115	614	0.0590881	-0.0515731	-0.306486	0.414175	0.000756	-0.125062
	LSD Cattle 3	Visit	1.96103	1.43959	4.08597	81.3115	614	0.0111108	-0.033848	-0.268106	0.134352	0.09	-0.0717607
	LSD Cattle 3	NatRes	1.96103	1.43959	4.08597	81.3115	614	0.131112	0.133086	-0.312937	0.135636	0.019	0.121448
	LSD Cattle 4	LanVar	6.29414	4.154	20.1814	68.4232	28	0.378692	-0.0426992	-0.222351	0.759471	0.848	0.0362661
	LSD Cattle 4	Gra	6.29414	4.154	20.1814	68.4232	28	1.19884	1.29122	0	2.48526	0.000486	1.12923
	LSD Cattle 4	SSHab	6.29414	4.154	20.1814	68.4232	28	0.0794786	-0.166682	-0.0955509	0.0391263	1	-0.0518033
	LSD Cattle 4	CrpSeq	6.29414	4.154	20.1814	68.4232	28	0.610503	0.612913	0.0491535	1.41093	0.087	0.394924
	LSD Cattle 4	Acc	6.29414	4.154	20.1814	68.4232	28	0.0695013	-0.198087	-0.312407	0.504136	0.612	-0.109253
	LSD Cattle 4	Visit	6.29414	4.154	20.1814	68.4232	28	0.17704	-0.0318044	-0.268508	0.345389	1	0.116459
	LSD Cattle 4	NatRes	6.29414	4.154	20.1814	68.4232	28	-0.0376761	0.034063	-0.372364	-0.0885937	0.572	-0.101429
	LSD Horses 1	LanVar	0.200516	0.0017497	0.421299	35.1537	4583	0.4831	0.209041	-0.0816231	1.01093	2.16e-21	0.159885
	LSD Horses 1	Gra	0.200516	0.0017497	0.421299	35.1537	4583	0.595902	0.423535	0	0.819105	0	0.859543
	LSD Horses 1	SSHab	0.200516	0.0017497	0.421299	35.1537	4583	0.15593	0.054523	-0.265936	0.297692	0.027	0.0469628
	LSD Horses 1	CrpSeq	0.200516	0.0017497	0.421299	35.1537	4583	0.446692	0.250957	-0.108133	0.991157	6.24e-71	0.281152
	LSD Horses 1	Acc	0.200516	0.0017497	0.421299	35.1537	4583	0.218042	0.119478	-0.330604	0.723984	1.42e-05	0.0745958
	LSD Horses 1	Visit	0.200516	0.0017497	0.421299	35.1537	4583	0.138536	0.107986	-0.275694	0.303037	2.18e-05	0.0722272
	LSD Horses 1	NatRes	0.200516	0.0017497	0.421299	35.1537	4583	0.108407	0.157004	-0.27927	-0.00116452	1.5e-06	0.0906197
	LSD Horses 2	LanVar	0.642332	0.422442	1.04803	12.3639	2101	0.767146	0.61785	0.14727	1.37144	3.73e-81	0.471766
	LSD Horses 2	Gra	0.642332	0.422442	1.04803	12.3639	2101	0.785612	0.837293	0	1.29777	6.54e-223	1.11686
	LSD Horses 2	SSHab	0.642332	0.422442	1.04803	12.3639	2101	0.209056	0.151014	-0.285181	0.402631	0.000808	0.097898
	LSD Horses 2	CrpSeq	0.642332	0.422442	1.04803	12.3639	2101	0.513237	0.604418	0.000924966	0.939676	1.02e-86	0.374507
	LSD Horses 2	Acc	0.642332	0.422442	1.04803	12.3639	2101	0.450134	0.380988	-0.15654	0.984603	6.96e-40	0.328406
	LSD Horses 2	Visit	0.642332	0.422442	1.04803	12.3639	2101	0.239714	0.232084	-0.326381	0.430927	3e-07	0.140593
	LSD Horses 2	NatRes	0.642332	0.422442	1.04803	12.3639	2101	0.0751266	0.122823	-0.335721	-0.00690709	0.129	0.0508621
	LSD Horses 3	LanVar	1.45574	1.04956	2.32143	11.0256	521	0.835032	0.73188	0.223195	1.41952	1.32e-25	0.525992
	LSD Horses 3	Gra	1.45574	1.04956	2.32143	11.0256	521	0.751522	0.800492	0	1.20896	2.74e-46	0.983943
	LSD Horses 3	SSHab	1.45574	1.04956	2.32143	11.0256	521	0.237337	0.246895	-0.24562	0.433373	0.027	0.129865
	LSD Horses 3	CrpSeq	1.45574	1.04956	2.32143	11.0256	521	0.45225	0.518302	0.00742943	0.802461	8.1e-22	0.316298
	LSD Horses 3	Acc	1.45574	1.04956	2.32143	11.0256	521	0.757578	0.7382	0.0644499	1.33658	5.91e-26	0.574373
	LSD Horses 3	Visit	1.45574	1.04956	2.32143	11.0256	521	0.447049	0.426485	-0.308846	0.728599	3e-07	0.287811
	LSD Horses 3	NatRes	1.45574	1.04956	2.32143	11.0256	521	0.0801244	0.103664	-0.354197	-0.00656019	0.272	0.0548587
	LSD Horses 4	LanVar	3.21717	2.34234	6.78925	10.2068	88	0.85968	0.87462	0.211433	1.54234	2.28e-06	0.565385
	LSD Horses 4	Gra	3.21717	2.34234	6.78925	10.2068	88	0.856093	1.01062	0	1.31389	3.36e-09	0.992326
	LSD Horses 4	SSHab	3.21717	2.34234	6.78925	10.2068	88	0.247761	0.231423	-0.315003	0.405882	0.48	0.0980596
	LSD Horses 4	CrpSeq	3.21717	2.34234	6.78925	10.2068	88	0.449569	0.565945	0.0304375	0.850044	1.55e-05	0.318272
	LSD Horses 4	Acc	3.21717	2.34234	6.78925	10.2068	88	0.917562	1.06885	-0.0124248	1.3894	9.74e-06	0.635654
	LSD Horses 4	Visit	3.21717	2.34234	6.78925	10.2068	88	0.30614	0.200798	-0.354585	0.352041	0.136	0.188874
	LSD Horses 4	NatRes	3.21717	2.34234	6.78925	10.2068	88	-0.0926118	-0.0955677	-0.325357	-0.031097	0.252	-0.167801
	LSD Pigs & poultry 1	LanVar	0.154682	0.000121824	0.769816	59.3913	221	0.365554	-0.0900845	-0.195715	0.891318	0.822	0.0210536
	LSD Pigs & poultry 1	Gra	0.154682	0.000121824	0.769816	59.3913	221	-3.51654e-18	-5.4098e-18	0	0	1	-0.0702239
	LSD Pigs & poultry 1	SSHab	0.154682	0.000121824	0.769816	59.3913	221	0.0998928	-0.0161334	-0.253467	0.215757	0.788	-0.0186613
	LSD Pigs & poultry 1	CrpSeq	0.154682	0.000121824	0.769816	59.3913	221	0.262969	0.235024	-0.423453	0.920983	0.636	0.0954135
	LSD Pigs & poultry 1	Acc	0.154682	0.000121824	0.769816	59.3913	221	0.132576	-0.00687755	-0.424013	0.553061	1	-0.0216779
	LSD Pigs & poultry 1	Visit	0.154682	0.000121824	0.769816	59.3913	221	0.200003	0.0556306	-0.276514	0.0816301	1	0.0632605
	LSD Pigs & poultry 1	NatRes	0.154682	0.000121824	0.769816	59.3913	221	-0.0125771	0.0233347	-0.286989	-0.00893831	1	-0.0638784
	LSD Pigs & poultry 2	LanVar	1.40585	0.794505	2.14681	201.399	125	-0.102816	-0.198526	-0.388383	0.110071	3.25e-18	-0.64795
	LSD Pigs & poultry 2	Gra	1.40585	0.794505	2.14681	201.399	125	-4.44089e-18	-2.5632e-18	0	0	1	-0.0880896
	LSD Pigs & poultry 2	SSHab	1.40585	0.794505	2.14681	201.399	125	-0.0485524	-0.0438206	-0.126869	0.0082504	6.96e-14	-0.285957
	LSD Pigs & poultry 2	CrpSeq	1.40585	0.794505	2.14681	201.399	125	-0.257732	-0.0315781	-0.868741	0.474868	0.000854	-0.351063
	LSD Pigs & poultry 2	Acc	1.40585	0.794505	2.14681	201.399	125	-0.100733	-0.222854	-0.499343	0.18084	4.12e-05	-0.342637
	LSD Pigs & poultry 2	Visit	1.40585	0.794505	2.14681	201.399	125	-0.0408936	-0.064673	-0.203632	0.0565633	0.000472	-0.154704
	LSD Pigs & poultry 2	NatRes	1.40585	0.794505	2.14681	201.399	125	0.0248024	-0.0022222	-0.170667	-0.00863138	1	-0.0122853
	LSD Pigs & poultry 3	LanVar	2.97573	2.21421	4.27382	167.184	94	-0.0887595	-0.169016	-0.448216	0.202727	3.37e-11	-0.60924
	LSD Pigs & poultry 3	Gra	2.97573	2.21421	4.27382	167.184	94	-4.72435e-18	-9.84059e-18	0	0	1	-0.0992332
	LSD Pigs & poultry 3	SSHab	2.97573	2.21421	4.27382	167.184	94	-0.0693547	-0.0710533	-0.127354	-0.00316111	3.41e-13	-0.322939
	LSD Pigs & poultry 3	CrpSeq	2.97573	2.21421	4.27382	167.184	94	-0.509279	-0.334801	-1.17941	0.147958	5.75e-08	-0.602811
	LSD Pigs & poultry 3	Acc	2.97573	2.21421	4.27382	167.184	94	-0.154181	-0.137334	-0.401238	0.0791467	1.81e-10	-0.459838
	LSD Pigs & poultry 3	Visit	2.97573	2.21421	4.27382	167.184	94	-0.0783244	-0.0692947	-0.235252	0.0565094	0.01	-0.197043
	LSD Pigs & poultry 3	NatRes	2.97573	2.21421	4.27382	167.184	94	-0.0573234	-0.0686579	-0.231457	-0.0160278	0.201	-0.15392
	LSD Pigs & poultry 4	LanVar	5.64117	4.41653	7.6551	115.741	46	-0.144322	-0.154206	-0.519884	0.227106	2.17e-06	-0.676991
	LSD Pigs & poultry 4	Gra	5.64117	4.41653	7.6551	115.741	46	1.44812e-17	1.33985e-17	0	0	0.463	0.287519
	LSD Pigs & poultry 4	SSHab	5.64117	4.41653	7.6551	115.741	46	-0.0630912	-0.052304	-0.17607	0.0202728	0.008	-0.291362
	LSD Pigs & poultry 4	CrpSeq	5.64117	4.41653	7.6551	115.741	46	-0.555825	-0.441612	-1.31135	0.157659	0.006	-0.553922
	LSD Pigs & poultry 4	Acc	5.64117	4.41653	7.6551	115.741	46	-0.00102505	-0.0959991	-0.33433	0.244585	0.565	-0.201843
	LSD Pigs & poultry 4	Visit	5.64117	4.41653	7.6551	115.741	46	0.0849757	0.00694539	-0.141562	0.132052	1	0.0172767
	LSD Pigs & poultry 4	NatRes	5.64117	4.41653	7.6551	115.741	46	-0.0178651	-0.0164577	-0.194678	-0.0123673	1	-0.0846229
	LSD Sheep 1	LanVar	0.0882174	0.000527417	0.182992	42.5927	1272	0.4578	0.155653	-0.116677	0.957369	5.72e-06	0.131404
	LSD Sheep 1	Gra	0.0882174	0.000527417	0.182992	42.5927	1272	1.01274	1.00408	0.00320071	1.50207	1.72e-129	1.08488
	LSD Sheep 1	SSHab	0.0882174	0.000527417	0.182992	42.5927	1272	0.238451	0.0908555	-0.234818	0.37682	0.001	0.116862
	LSD Sheep 1	CrpSeq	0.0882174	0.000527417	0.182992	42.5927	1272	0.451065	0.346554	-0.118258	1.01338	3.3e-26	0.283294
	LSD Sheep 1	Acc	0.0882174	0.000527417	0.182992	42.5927	1272	0.0907064	-0.0794466	-0.347992	0.579981	0.034	-0.0731509
	LSD Sheep 1	Visit	0.0882174	0.000527417	0.182992	42.5927	1272	0.152761	0.108002	-0.264782	0.287347	0.014	0.0836069
	LSD Sheep 1	NatRes	0.0882174	0.000527417	0.182992	42.5927	1272	0.268299	0.489781	-0.261896	0.19196	1.43e-11	0.238726
	LSD Sheep 2	LanVar	0.277924	0.18315	0.405405	20.4856	1013	0.611069	0.438447	0.0378504	1.09514	1.02e-19	0.305379
	LSD Sheep 2	Gra	0.277924	0.18315	0.405405	20.4856	1013	1.37527	1.47715	0.314272	2.1263	1.21e-172	1.53413
	LSD Sheep 2	SSHab	0.277924	0.18315	0.405405	20.4856	1013	0.286876	0.216924	-0.301823	0.517612	4.14e-05	0.166812
	LSD Sheep 2	CrpSeq	0.277924	0.18315	0.405405	20.4856	1013	0.572165	0.729771	2.35922e-16	1.06188	2.72e-50	0.417787
	LSD Sheep 2	Acc	0.277924	0.18315	0.405405	20.4856	1013	0.178739	0.0851929	-0.281068	0.668728	0.273	0.0336412
	LSD Sheep 2	Visit	0.277924	0.18315	0.405405	20.4856	1013	0.154772	0.237153	-0.286471	0.305676	0.014	0.0901724
	LSD Sheep 2	NatRes	0.277924	0.18315	0.405405	20.4856	1013	0.28529	0.466195	-0.262335	0.266078	1.27e-11	0.265836
	LSD Sheep 3	LanVar	0.535088	0.407041	0.821451	19.1271	379	0.796069	0.633701	0.168368	1.33627	1.02e-19	0.512729
	LSD Sheep 3	Gra	0.535088	0.407041	0.821451	19.1271	379	1.27991	1.34684	0.251054	2.04826	1.61e-67	1.56647
	LSD Sheep 3	SSHab	0.535088	0.407041	0.821451	19.1271	379	0.487355	0.298869	-0.23747	0.813242	1.08e-05	0.309315
	LSD Sheep 3	CrpSeq	0.535088	0.407041	0.821451	19.1271	379	0.622066	0.834884	0.0239865	1.08219	3.66e-25	0.467034
	LSD Sheep 3	Acc	0.535088	0.407041	0.821451	19.1271	379	0.259192	0.155739	-0.225502	0.756076	0.034	0.131337
	LSD Sheep 3	Visit	0.535088	0.407041	0.821451	19.1271	379	0.194492	0.209528	-0.296463	0.339119	0.047	0.121872
	LSD Sheep 3	NatRes	0.535088	0.407041	0.821451	19.1271	379	0.143063	0.253291	-0.352389	-0.000550983	0.128	0.114323
	LSD Sheep 4	LanVar	1.12553	0.833172	2.3078	13.087	60	1.05621	0.791932	0.316367	1.84576	5.72e-06	0.733556
	LSD Sheep 4	Gra	1.12553	0.833172	2.3078	13.087	60	0.882917	0.915292	0.0707192	1.44288	1.35e-08	1.20254
	LSD Sheep 4	SSHab	1.12553	0.833172	2.3078	13.087	60	0.354535	0.219209	-0.336595	0.50457	0.174	0.218028
	LSD Sheep 4	CrpSeq	1.12553	0.833172	2.3078	13.087	60	0.658317	0.742422	0.0626876	1.13327	1.61e-06	0.516066
	LSD Sheep 4	Acc	1.12553	0.833172	2.3078	13.087	60	0.337197	0.154517	-0.275389	0.939201	0.268	0.205805
	LSD Sheep 4	Visit	1.12553	0.833172	2.3078	13.087	60	0.290948	0.183045	-0.315876	0.383083	0.172	0.197928
	LSD Sheep 4	NatRes	1.12553	0.833172	2.3078	13.087	60	0.160316	0.0667512	-0.316364	0.00294096	0.312	0.148378
	Fig. 5 (e)											Top
	Cluster	Indicator	Cluster Mean	Cluster Min	Cluster Max	n	Mean Dif.	Area w. Mean Dif.	Dif. First Quartile	Dif. Third Quartile	p-value	Cohen's d
	Size 0 (ref.)	LanVar	19.461	0.7	61.12	33153	0.157588	0.0148706	-0.355376	0.650839
	Size 0 (ref.)	Gra	19.461	0.7	61.12	33153	-0.0329149	0.0187586	-0.428872	0.102027
	Size 0 (ref.)	SSHab	19.461	0.7	61.12	33153	0.048809	0.00436914	-0.384542	0.225225
	Size 0 (ref.)	CrpSeq	19.461	0.7	61.12	33153	-0.01074	0.00780362	-0.431633	0.50285
	Size 0 (ref.)	Acc	19.461	0.7	61.12	33153	0.104091	0.0155827	-0.384448	0.569548
	Size 0 (ref.)	Visit	19.461	0.7	61.12	33153	0.0528353	0.015451	-0.336602	0.182511
	Size 0 (ref.)	NatRes	19.461	0.7	61.12	33153	0.00925588	0.0249378	-0.354539	-0.0142239
	Size 1	LanVar	102.798	61.14	174.33	8155	-0.281387	-0.298815	-0.624699	0.0855293	0	-0.648707
	Size 1	Gra	102.798	61.14	174.33	8155	0.0192767	0.0282172	-0.358992	0.196853	1.79e-07	0.0647754
	Size 1	SSHab	102.798	61.14	174.33	8155	-0.131536	-0.139408	-0.318513	0.0130061	5.82e-122	-0.230013
	Size 1	CrpSeq	102.798	61.14	174.33	8155	0.0717154	0.0798349	-0.483086	0.74271	4.53e-11	0.0851139
	Size 1	Acc	102.798	61.14	174.33	8155	-0.125363	-0.132401	-0.477024	0.162222	1.96e-133	-0.29758
	Size 1	Visit	102.798	61.14	174.33	8155	-0.0578563	-0.0622456	-0.270647	0.0482119	2.74e-35	-0.129424
	Size 1	NatRes	102.798	61.14	174.33	8155	0.0782203	0.0920905	-0.29113	0.0764186	1.54e-10	0.0813859
	Size 2	LanVar	246.151	174.6	382.54	2533	-0.448939	-0.456926	-0.76011	-0.116839	0	-0.926213
	Size 2	Gra	246.151	174.6	382.54	2533	0.0882291	0.100814	-0.326256	0.207502	5.64e-11	0.14118
	Size 2	SSHab	246.151	174.6	382.54	2533	-0.177681	-0.18027	-0.314784	-0.0269943	5.48e-133	-0.301342
	Size 2	CrpSeq	246.151	174.6	382.54	2533	0.152802	0.160292	-0.466422	0.843212	3.52e-15	0.17025
	Size 2	Acc	246.151	174.6	382.54	2533	-0.244775	-0.250774	-0.568099	0.0192476	5e-135	-0.478387
	Size 2	Visit	246.151	174.6	382.54	2533	-0.155422	-0.161909	-0.283763	0.00389827	5.48e-73	-0.255265
	Size 2	NatRes	246.151	174.6	382.54	2533	0.159015	0.162678	-0.245002	0.181128	7.36e-15	0.170232
	Size 3	LanVar	519.323	382.83	847.42	534	-0.558397	-0.570356	-0.811523	-0.267151	8.98e-144	-1.10799
	Size 3	Gra	519.323	382.83	847.42	534	0.225153	0.240142	-0.301192	0.296699	1.79e-07	0.265198
	Size 3	SSHab	519.323	382.83	847.42	534	-0.18242	-0.183589	-0.31928	-0.030061	2.64e-43	-0.309707
	Size 3	CrpSeq	519.323	382.83	847.42	534	0.169787	0.173994	-0.449973	0.829656	2.28e-05	0.193024
	Size 3	Acc	519.323	382.83	847.42	534	-0.322203	-0.320778	-0.658745	-0.0923505	5.56e-43	-0.58113
	Size 3	Visit	519.323	382.83	847.42	534	-0.228636	-0.234529	-0.316158	-0.0162831	1.62e-22	-0.327506
	Size 3	NatRes	519.323	382.83	847.42	534	0.403709	0.428536	-0.232362	0.380336	1.59e-10	0.346624
	Size 4	LanVar	1180.49	860.6	2619.37	66	-0.738096	-0.734831	-0.939286	-0.482498	1.24e-27	-1.43973
	Size 4	Gra	1180.49	860.6	2619.37	66	0.328734	0.340236	-0.315192	0.252146	0.023	0.337052
	Size 4	SSHab	1180.49	860.6	2619.37	66	-0.197295	-0.188509	-0.391452	-0.035429	2.61e-09	-0.334142
	Size 4	CrpSeq	1180.49	860.6	2619.37	66	0.32237	0.349727	-0.0197638	0.778077	0.003	0.364984
	Size 4	Acc	1180.49	860.6	2619.37	66	-0.480355	-0.517183	-0.847724	-0.242823	1.32e-10	-0.808273
	Size 4	Visit	1180.49	860.6	2619.37	66	-0.329005	-0.324048	-0.385086	-0.0549569	3.59e-05	-0.429599
	Size 4	NatRes	1180.49	860.6	2619.37	66	0.526407	0.555458	-0.223093	0.649154	0.003	0.458673
	Fig. S1								Top
	Farm type	Indicator	n	Mean Dif.	Area w. Mean Dif.	Dif. First Quartile	Dif. Third Quartile	p-value	Cohen's d
	Crop production (ref.)	LanVar	12224	0.228463	0.0283981	-0.265316	0.677654
	Crop production (ref.)	Gra	12224	-0.00411673	0.0116095	-0.11697	-0.0121889
	Crop production (ref.)	SSHab	12224	0.0653648	0.00715341	-0.177641	0.154232
	Crop production (ref.)	CrpSeq	12224	0.0877221	0.00511009	-0.603042	0.867193
	Crop production (ref.)	Acc	12224	0.107467	0.00674681	-0.390717	0.517443
	Crop production (ref.)	Visit	12224	0.0540675	0.0128702	-0.252765	0.166994
	Crop production (ref.)	NatRes	12224	-0.00081824	0.0237322	-0.307087	-0.0133367
	Dairy cattle	LanVar	3232	0.205686	0.123086	-0.175187	0.561695	0.124	-0.0345426
	Dairy cattle	Gra	3232	0.429614	0.470215	-1.11022e-16	0.709286	1.39e-239	0.791795
	Dairy cattle	SSHab	3232	0.0557695	0.0215752	-0.14561	0.164784	0.762	-0.017668
	Dairy cattle	CrpSeq	3232	0.893983	0.993255	0.337796	1.43303	0	0.795772
	Dairy cattle	Acc	3232	-0.0151854	-0.0677672	-0.308692	0.279015	2.06e-23	-0.173872
	Dairy cattle	Visit	3232	-0.0573279	-0.0794191	-0.240657	0.0476674	2.17e-21	-0.166522
	Dairy cattle	NatRes	3232	0.0452378	0.119171	-0.291293	0.130818	0.009	0.0611816
	Meat cattle	LanVar	7823	0.505708	0.314962	0.0162808	0.96812	6.56e-144	0.375977
	Meat cattle	Gra	7823	0.902798	1.07388	0.100372	1.38797	0	1.1487
	Meat cattle	SSHab	7823	0.2319	0.182574	-0.192016	0.380029	3.19e-41	0.209649
	Meat cattle	CrpSeq	7823	0.702966	0.813431	0.128234	1.22583	0	0.60626
	Meat cattle	Acc	7823	0.0858008	-0.0251882	-0.28065	0.470983	0.141	-0.028108
	Meat cattle	Visit	7823	0.0227759	0.0249712	-0.272713	0.162179	0.017	-0.0409244
	Meat cattle	NatRes	7823	0.125559	0.387688	-0.343402	0.135943	4.06e-19	0.138022
	Mixed cattle	LanVar	389	0.200396	0.157494	-0.16856	0.511614	0.335	-0.0433494
	Mixed cattle	Gra	389	0.48755	0.618333	0.0114177	0.729776	5.34e-33	0.835492
	Mixed cattle	SSHab	389	0.0406222	0.0113553	-0.110319	0.117991	0.708	-0.0530121
	Mixed cattle	CrpSeq	389	0.780948	0.815873	0.292062	1.28257	1.4e-49	0.68877
	Mixed cattle	Acc	389	-0.00737189	-0.0645347	-0.350735	0.351097	0.000224	-0.162596
	Mixed cattle	Visit	389	0.00696985	-0.0135631	-0.215847	0.0744157	0.633	-0.0614812
	Mixed cattle	NatRes	389	0.120321	0.270144	-0.259988	0.124884	0.025	0.148637
	Mixed farming	LanVar	3850	0.358373	0.129754	-0.113969	0.781828	7.25e-23	0.183246
	Mixed farming	Gra	3850	0.432292	0.512879	-0.0336179	0.685206	4.5e-230	0.721687
	Mixed farming	SSHab	3850	0.120987	0.0475229	-0.148683	0.225177	9.15e-07	0.0994533
	Mixed farming	CrpSeq	3850	0.407075	0.382763	-0.187303	1.01573	1.87e-63	0.296476
	Mixed farming	Acc	3850	0.0569673	-0.0860708	-0.368634	0.455726	0.002	-0.0622454
	Mixed farming	Visit	3850	0.070639	0.0272772	-0.244781	0.164191	0.633	0.0198302
	Mixed farming	NatRes	3850	0.16056	0.294111	-0.273053	0.167077	2.34e-20	0.187926
	Mixed livestock	LanVar	1339	0.547875	0.26004	0.0025237	1.04865	2.03e-41	0.418667
	Mixed livestock	Gra	1339	0.94909	1.04108	0.0937214	1.41191	3.36e-158	1.12817
	Mixed livestock	SSHab	1339	0.270993	0.152488	-0.185623	0.392688	5.19e-11	0.242373
	Mixed livestock	CrpSeq	1339	0.658018	0.699316	0.0875623	1.17005	4.75e-100	0.554389
	Mixed livestock	Acc	1339	0.146202	-0.0246579	-0.300899	0.559412	0.156	0.0465716
	Mixed livestock	Visit	1339	0.220398	0.119029	-0.254287	0.272403	0.000245	0.141575
	Mixed livestock	NatRes	1339	0.276665	0.504696	-0.303385	0.49326	1.4e-14	0.271755
	Pigs	LanVar	257	0.00254959	-0.106223	-0.365943	0.318779	3.06e-09	-0.348926
	Pigs	Gra	257	-0.0415708	-0.0383574	-0.147872	-0.0135009	0.142	-0.102001
	Pigs	SSHab	257	-0.0264551	-0.0381549	-0.15693	0.0225939	7.68e-06	-0.215978
	Pigs	CrpSeq	257	-0.598916	-0.454456	-1.27962	0.15331	4.34e-19	-0.594669
	Pigs	Acc	257	-0.0604394	-0.120355	-0.417562	0.182947	0.000158	-0.226398
	Pigs	Visit	257	-0.064581	-0.0870141	-0.250151	0.0284395	0.000575	-0.180271
	Pigs	NatRes	257	-0.1085	-0.0852685	-0.26228	-0.0262042	0.000368	-0.180683
	Poultry	LanVar	51	0.0210466	-0.191947	-0.397779	0.383787	0.091	-0.298477
	Poultry	Gra	51	0.138913	0.0249676	-0.142731	-0.0139213	0.318	0.185642
	Poultry	SSHab	51	0.0267922	-0.0604519	-0.191223	0.00681086	0.762	-0.0658181
	Poultry	CrpSeq	51	-0.241957	-0.209887	-1.14468	0.529186	0.085	-0.2604
	Poultry	Acc	51	-0.0788876	-0.202849	-0.321252	0.285807	0.156	-0.234555
	Poultry	Visit	51	0.0742252	-0.0599833	-0.249628	-0.0198897	0.88	0.0230064
	Poultry	NatRes	51	-0.0130412	-0.0513393	-0.228745	-0.015298	0.874	-0.0189108
	Sheep	LanVar	2642	0.715479	0.44791	0.169221	1.23424	2.54e-144	0.609377
	Sheep	Gra	2642	1.16686	1.61056	0.167437	1.84565	0	1.25183
	Sheep	SSHab	2642	0.374929	0.253934	-0.253621	0.597512	1.47e-23	0.27117
	Sheep	CrpSeq	2642	0.519983	0.638894	-0.031406	0.981851	2.34e-119	0.434478
	Sheep	Acc	2642	0.219673	0.0898363	-0.245601	0.727174	1.07e-09	0.13555
	Sheep	Visit	2642	0.174201	0.261742	-0.306481	0.336966	1.66e-07	0.129478
	Sheep	NatRes	2642	0.225778	0.641235	-0.339903	0.236434	6.97e-19	0.224311
	Small-scale farms	LanVar	12424	0.724158	0.655793	0.115922	1.31009	0	0.597914
	Small-scale farms	Gra	12424	0.19793	0.287971	-0.125069	0	3.12e-126	0.306881
	Small-scale farms	SSHab	12424	0.253756	0.241443	-0.276029	0.467784	1.03e-61	0.213149
	Small-scale farms	CrpSeq	12424	0.306362	0.315007	-0.253272	0.856623	6.8e-56	0.202492
	Small-scale farms	Acc	12424	0.311848	0.251814	-0.253836	0.908261	4.12e-71	0.229376
	Small-scale farms	Visit	12424	0.149343	0.145671	-0.306142	0.315632	6.05e-12	0.0912336
	Small-scale farms	NatRes	12424	0.0216889	0.0493696	-0.358646	-0.00939798	0.058	0.0277605
	Fig. S2									Top
	Region	Farm type	Indicator	n	Mean Dif.	Area w. Mean Dif.	Dif. First Quartile	Dif. Third Quartile	p-value	Cohen's d
	Agricultural	Crops (ref.)	LanVar	8231	0.238371	0.0226041	-0.248959	0.667541
	Agricultural	Crops (ref.)	Gra	8231	-0.00262216	0.0101435	-0.112185	-0.0217412
	Agricultural	Crops (ref.)	SSHab	8231	0.068901	0.00684475	-0.134361	0.130375
	Agricultural	Crops (ref.)	CrpSeq	8231	0.0556644	0.00253674	-0.720378	0.866077
	Agricultural	Crops (ref.)	Acc	8231	0.119529	0.00301313	-0.410266	0.524581
	Agricultural	Crops (ref.)	Visit	8231	0.0630859	0.0135237	-0.257401	0.153366
	Agricultural	Crops (ref.)	NatRes	8231	-0.00707892	0.0231491	-0.278491	-0.0238094
	Agricultural	Ruminants	LanVar	4243	0.585744	0.262826	0.0771929	1.03986	1.19e-131	0.476037
	Agricultural	Ruminants	Gra	4243	0.934111	0.982783	0.0815904	1.41358	0	1.0745
	Agricultural	Ruminants	SSHab	4243	0.203706	0.115939	-0.099532	0.283465	4.59e-26	0.215944
	Agricultural	Ruminants	CrpSeq	4243	0.935747	1.06519	0.402484	1.45339	0	0.84975
	Agricultural	Ruminants	Acc	4243	0.101771	-0.0624707	-0.337151	0.513582	0.245	-0.0213564
	Agricultural	Ruminants	Visit	4243	0.1433	0.0490134	-0.2557	0.232055	2.04e-05	0.0860989
	Agricultural	Ruminants	NatRes	4243	0.369832	0.556432	-0.241169	0.504684	9.68e-71	0.369907
	Agricultural	Monogastrics	LanVar	236	0.00227268	-0.134227	-0.365233	0.31288	1.02e-09	-0.371147
	Agricultural	Monogastrics	Gra	236	0.00568156	-0.0469707	-0.128354	-0.0163102	0.817	0.0174709
	Agricultural	Monogastrics	SSHab	236	-0.0256526	-0.0449795	-0.128934	0.0249863	3.21e-07	-0.247198
	Agricultural	Monogastrics	CrpSeq	236	-0.353554	-0.29778	-1.07325	0.33866	3.13e-09	-0.368693
	Agricultural	Monogastrics	Acc	236	-0.117257	-0.171564	-0.443318	0.174772	1.05e-07	-0.305765
	Agricultural	Monogastrics	Visit	236	-0.0251725	-0.0917266	-0.25072	0.0224078	0.041	-0.113236
	Agricultural	Monogastrics	NatRes	236	-0.0988743	-0.0944831	-0.257804	-0.0314086	0.002	-0.156546
	Agricultural	Mixed	LanVar	2928	0.417281	0.162741	-0.0703523	0.837224	3.58e-32	0.256033
	Agricultural	Mixed	Gra	2928	0.587347	0.639223	-0.0272001	0.871459	1.5e-212	0.833076
	Agricultural	Mixed	SSHab	2928	0.139555	0.0603164	-0.109379	0.227734	2.32e-09	0.136481
	Agricultural	Mixed	CrpSeq	2928	0.486529	0.448589	-0.128347	1.10815	1.2e-79	0.392295
	Agricultural	Mixed	Acc	2928	0.0697551	-0.0811684	-0.393211	0.453878	0.012	-0.0577029
	Agricultural	Mixed	Visit	2928	0.156456	0.0610724	-0.239893	0.201239	0.000133	0.0906905
	Agricultural	Mixed	NatRes	2928	0.2586	0.37265	-0.228693	0.279785	5.19e-32	0.283312
	Agricultural	Small-scale	LanVar	4687	0.930247	0.816935	0.33423	1.51408	0	0.846898
	Agricultural	Small-scale	Gra	4687	0.22262	0.34387	-0.122602	-0.00938927	1.19e-60	0.331676
	Agricultural	Small-scale	SSHab	4687	0.290881	0.27263	-0.215692	0.508519	2.42e-43	0.278502
	Agricultural	Small-scale	CrpSeq	4687	0.544057	0.551289	-0.0681647	1.10174	5.46e-127	0.435483
	Agricultural	Small-scale	Acc	4687	0.456505	0.350609	-0.196606	1.11462	2.13e-76	0.349178
	Agricultural	Small-scale	Visit	4687	0.227958	0.23175	-0.302673	0.361711	1.06e-10	0.130243
	Agricultural	Small-scale	NatRes	4687	0.0672623	0.124483	-0.281671	-0.0249682	2.26e-06	0.0920403
	Forested	Crops (ref.)	LanVar	2637	0.156808	-0.0107645	-0.327114	0.624699
	Forested	Crops (ref.)	Gra	2637	-0.0284877	0.00219741	-0.208689	-0.0112824
	Forested	Crops (ref.)	SSHab	2637	0.0520802	-0.00650369	-0.23538	0.187823
	Forested	Crops (ref.)	CrpSeq	2637	0.153765	-0.00554579	-0.426408	0.880358
	Forested	Crops (ref.)	Acc	2637	0.0964898	0.0108391	-0.349224	0.528351
	Forested	Crops (ref.)	Visit	2637	0.0451112	0.00496196	-0.265635	0.224167
	Forested	Crops (ref.)	NatRes	2637	-0.00122562	-0.00117515	-0.35498	-0.00158232
	Forested	Ruminants	LanVar	7791	0.347854	0.154347	-0.0973123	0.764843	5.34e-30	0.266961
	Forested	Ruminants	Gra	7791	0.865239	0.770367	0.148149	1.34121	0	1.1389
	Forested	Ruminants	SSHab	7791	0.219471	0.0755618	-0.241562	0.373634	1.93e-18	0.171148
	Forested	Ruminants	CrpSeq	7791	0.533121	0.694649	-0.0280733	1.04009	6.08e-54	0.391047
	Forested	Ruminants	Acc	7791	0.0825086	-0.0109886	-0.25173	0.461855	1	-0.0196402
	Forested	Ruminants	Visit	7791	-0.0199539	-0.0561808	-0.292562	0.123911	2.04e-05	-0.0986793
	Forested	Ruminants	NatRes	7791	0.00394004	0.0833055	-0.390079	5.55112e-17	0.775	0.00615968
	Forested	Monogastrics	LanVar	53	-0.0550862	-0.212932	-0.487226	0.290269	0.016	-0.309753
	Forested	Monogastrics	Gra	53	-0.127123	-0.00467733	-0.315013	-0.021381	0.09	-0.215212
	Forested	Monogastrics	SSHab	53	0.0248812	-0.0632687	-0.180023	-0.00613548	0.758	-0.0424378
	Forested	Monogastrics	CrpSeq	53	-0.986755	-0.632082	-1.98547	-0.208234	2.02e-07	-0.912987
	Forested	Monogastrics	Acc	53	0.117336	0.0188647	-0.268523	0.245041	1	0.0276822
	Forested	Monogastrics	Visit	53	-0.152095	-0.0874276	-0.311716	-0.0394897	1.66e-05	-0.411064
	Forested	Monogastrics	NatRes	53	-0.18585	-0.138723	-0.375143	-0.0491387	0.014	-0.296991
	Forested	Mixed	LanVar	1791	0.310101	0.0412928	-0.190626	0.760382	1.75e-11	0.208722
	Forested	Mixed	Gra	1791	0.571813	0.594071	-0.0271858	0.94134	9.54e-133	0.836344
	Forested	Mixed	SSHab	1791	0.16196	0.0338324	-0.227358	0.300201	9.22e-05	0.129813
	Forested	Mixed	CrpSeq	1791	0.390833	0.392175	-0.158013	0.926365	9.51e-15	0.23514
	Forested	Mixed	Acc	1791	0.0976514	-0.0490861	-0.303537	0.514267	1	0.00152876
	Forested	Mixed	Visit	1791	0.0273435	-0.00014517	-0.272052	0.194796	0.389	-0.0266736
	Forested	Mixed	NatRes	1791	0.100181	0.254845	-0.3531	0.10512	0.000492	0.11986
	Forested	Small-scale	LanVar	5274	0.5538	0.493256	-0.00577783	1.10312	6.84e-96	0.496373
	Forested	Small-scale	Gra	5274	0.220859	0.303906	-0.212319	0.280107	9.2e-53	0.332987
	Forested	Small-scale	SSHab	5274	0.238551	0.223038	-0.276136	0.420517	7.32e-17	0.180922
	Forested	Small-scale	CrpSeq	5274	0.144138	0.13235	-0.335808	0.574007	0.705	-0.00940971
	Forested	Small-scale	Acc	5274	0.246509	0.200002	-0.242761	0.822472	2.1e-14	0.182896
	Forested	Small-scale	Visit	5274	0.117451	0.0976273	-0.343964	0.369737	0.000486	0.079381
	Forested	Small-scale	NatRes	5274	-0.0207527	-0.0150116	-0.416034	-0.0079687	0.608	-0.0239931
	North	Crops (ref.)	LanVar	1356	0.103713	0.0053059	-0.355189	0.542073
	North	Crops (ref.)	Gra	1356	-0.00649798	0.00884216	-0.0368217	0
	North	Crops (ref.)	SSHab	1356	0.0288165	-0.00596089	-0.301274	0.225142
	North	Crops (ref.)	CrpSeq	1356	0.064449	0.00620577	-0.339183	0.704166
	North	Crops (ref.)	Acc	1356	0.0180183	-0.0145915	-0.401045	0.439175
	North	Crops (ref.)	Visit	1356	-0.00108355	-0.00559735	-0.198362	0.11066
	North	Crops (ref.)	NatRes	1356	0.00556284	0.0386091	-0.36828	0.15632
	North	Ruminants	LanVar	2051	0.1696	-0.0458631	-0.250043	0.544366	0.021	0.0944621
	North	Ruminants	Gra	2051	0.34423	0.331552	-0.0143345	0.39942	5.52e-82	0.636296
	North	Ruminants	SSHab	2051	0.0990302	0.0412121	-0.251347	0.267858	0.002	0.115206
	North	Ruminants	CrpSeq	2051	0.695656	0.769122	0.0687977	1.22028	7.88e-63	0.630289
	North	Ruminants	Acc	2051	-0.0351949	-0.13207	-0.363017	0.297585	0.039	-0.0882337
	North	Ruminants	Visit	2051	-0.0152343	-0.0491403	-0.192433	0.0652736	0.606	-0.0365236
	North	Ruminants	NatRes	2051	0.0149973	0.0240241	-0.381739	0.280962	1	0.011119
	North	Monogastrics	LanVar	19	-0.220097	-0.257552	-0.546728	0.217777	0.039	-0.517434
	North	Monogastrics	Gra	19	-0.0386806	-0.0784442	-0.0483751	0	0.655	-0.120185
	North	Monogastrics	SSHab	19	-0.196808	-0.183858	-0.325575	-0.0878761	0.041	-0.472529
	North	Monogastrics	CrpSeq	19	-1.79791	-2.38023	-2.77771	-1.22737	0.000197	-1.31118
	North	Monogastrics	Acc	19	0.0180272	-0.0500046	-0.273325	0.390166	1	1.6244e-05
	North	Monogastrics	Visit	19	0.0344005	0.01751	-0.149101	0.158695	0.606	0.105894
	North	Monogastrics	NatRes	19	0.0864472	0.165998	-0.110753	0.00949106	1	0.117565
	North	Mixed	LanVar	470	0.137052	-0.101066	-0.318008	0.64347	0.385	0.0469528
	North	Mixed	Gra	470	0.304508	0.356503	-0.0201816	0.385088	6.27e-20	0.611326
	North	Mixed	SSHab	470	0.104628	0.070994	-0.255553	0.307989	0.041	0.12802
	North	Mixed	CrpSeq	470	0.453117	0.41802	-0.11493	1.06879	2.56e-13	0.376093
	North	Mixed	Acc	470	-0.0112541	-0.141392	-0.361515	0.381015	0.734	-0.047378
	North	Mixed	Visit	470	0.100219	-0.000917428	-0.211228	0.125945	0.408	0.0950416
	North	Mixed	NatRes	470	0.0411685	0.125891	-0.369533	0.405174	1	0.0405918
	North	Small-scale	LanVar	2462	0.407496	0.351152	-0.139531	0.985035	3.4e-31	0.388811
	North	Small-scale	Gra	2462	0.033448	0.0479424	-0.0375125	0	0.000147	0.123328
	North	Small-scale	SSHab	2462	0.158871	0.146149	-0.371011	0.447684	1.19e-07	0.175577
	North	Small-scale	CrpSeq	2462	0.0597447	0.051975	-0.389811	0.439265	0.896	-0.00459205
	North	Small-scale	Acc	2462	0.110392	0.0823294	-0.410403	0.688123	0.000492	0.125451
	North	Small-scale	Visit	2462	0.0384636	0.0315176	-0.256862	-5.55112e-17	0.091	0.0719516
	North	Small-scale	NatRes	2462	-0.0179822	-0.0191534	-0.409066	0.000809581	1	-0.0273795
